# Supplementary material for: Comparative Evaluation of Breast Ductal Carcinoma Grading: A Deep-Learning Model and General Pathologists’ Assessment Approach
Source: Diagnostics (Basel). 2023 Jul 10;13(14):2326. doi: 10.3390/diagnostics13142326 (PMC10377791; doi:10.3390/diagnostics13142326)
Supplement: Supplementary file 1 [file diagnostics-13-02326-s001.zip]

Archive with 4 entries (4 files):
- S1 - Ambassador WSI list and ID from TCGA-BRCA.pdf
- S2 - Pathology reports of the 100 WSI from TCGA-BRCA.pdf
- S3 - NGS grading by the HA.pdf
- S4 - image augmentation features.pdf
